# Supplementary material for: Electrokinetic Phenomena in Pencil Lead-Based Microfluidics
Source: Micromachines (Basel). 2016 Dec 15;7(12):235. doi: 10.3390/mi7120235 (PMC6190385; doi:10.3390/mi7120235)
Supplement: Supplementary file 1 [file micromachines-07-00235-s001.zip]

Archive with 3 entries (3 files):
- VideoS2.avi
- VideoS1.avi
- VideoS3.gif
